# Supplementary material for: Effect of Fluoroquinolone Use in Primary Care on the Development and Gradual Decay of Escherichia coli Resistance to Fluoroquinolones: A Matched Case-Control Study
Source: Antibiotics (Basel). 2022 Jun 18;11(6):822. doi: 10.3390/antibiotics11060822 (PMC9219874; doi:10.3390/antibiotics11060822)
Supplement: Supplementary file 1 [file antibiotics-11-00822-s001.zip]

Archive with 1 entries (1 files):
- antibiotics-1774995-supplementary.pdf
